# Supplementary material for: Patients With Microscopic Colitis Have Altered Levels of Inhibitory and Stimulatory Biomarkers in Colon Biopsies and Sera Compared to Non-inflamed Controls
Source: Front Med (Lausanne). 2021 Oct 15;8:727412. doi: 10.3389/fmed.2021.727412 (PMC8555710; doi:10.3389/fmed.2021.727412)
Supplement: Supplementary file 2 [file Data_Sheet_2.ZIP › S2_RF_biopsies_women.R]

# DESCRIPTION: Performs random forest analysis on biosies, for manuscript "Title here"
	
	# Usage: Rscript S2_RF_biopsies_women.R
	
	# -- Output: PDF/png and csv files
	# -- Return value: none

	
  # Requirements: randomForest
  #               ROCR
  #               DescTools
  #               mltools
  #               S3_RF_functions.R
	
# end description

########################################## Universal R script header ##########################################

# Remove any previous objects (variables and datasets) from the current R session. 
rm(list=ls(all=T))

# Set current working directory
setwd("H:/Documents/03_Arbete/2018__ROL/01_Projekt/030_Elisabeth_Hultgren_Mikroskopisk_kolit/03_Analysis/01_Alexandra")
infile <- "H:/Documents/03_Arbete/2018__ROL/01_Projekt/030_Elisabeth_Hultgren_Mikroskopisk_kolit/01_Data/Alexandra/biopsies_formatted.csv"

### LOAD LIBRARIES (= packages = modules) that this script depends on
library(randomForest)
library(ROCR)
library(DescTools)
library(mltools)  # Machine learning tools, e.g. fold creation for cross-validation


# Set paths to custom modules and scripts (assumes you have set a custom modules folder as the second element of
# the environment variable "R_LIBS_USER", either in an ".Renviron" file in your user directory or in (Windows')
# environment variables dialog box.
modules_string=Sys.getenv("R_LIBS_USER")
modules_list <- strsplit(modules_string, ";")
modules <- modules_list[[1]][2]
scripts <- gsub("modules", "scripts", modules)

# Require (load) functions you have written in a separate file
source("S3_RF_functions.R")

# end header


########################################## Processing ##########################################

### SET HELP VARIABLES ###

set.seed(1307)
how_many_trees<-300
cv_fold<-inner <- 5
mtry_step <- 2

# Which types of error rates are, in order, most important for deciding what a good
# classification model is?
metric1 <- "ber"
metric2 <- "error_rate"
metric3 <- "MC"

### DATA PREPARATION ###

# Read infile
raw_data_frame <- read.table(infile, sep=",", header=T, stringsAsFactors=T)

# The read.table function has replaced all hyphens with periods in the header row. Let's
# change them back.
colnames(raw_data_frame) <- gsub("\\.", "-", colnames(raw_data_frame))

# Remove ID column and sex column (too few males with MC)
data_frame <- raw_data_frame[,-c(1,3)]

# Make sure the age variable is continuous
data_frame$Age <- as.numeric(data_frame$Age)

# Check frequencies of the outcome variable, and more
outcome_col <- 1
catpred_inds<-FALSE
contpred_inds<-c(2:dim(data_frame)[2])
data_check(data_frame, outcome_col, catpred_inds, contpred_inds, "Data_check_1")
dev.off() # For some reason we need an extra closing of graphics devices here, because the one in the data_check function doesn't do the trick.

# Remove cases with ulcerative colitis - they are too few for a robust analysis
UCa<-which(data_frame$Diagnosis=="UC_a")
UCr<-which(data_frame$Diagnosis=="UC_r")
UC_inds <- c(UCa, UCr)
data_frame <- data_frame[-UC_inds,]


# Combine levels of the outcome variable - or the group sample sizes will be too small
CChr<-which(data_frame$Diagnosis=="CC_hr")
CCa<-which(data_frame$Diagnosis=="CC_a")
CC_inds <- c(CChr, CCa)

CTRL<-which(data_frame$Diagnosis=="CTRL")
CTRLd<-which(data_frame$Diagnosis=="CTRL_d")
CTRL_inds <- c(CTRL, CTRLd)

LCa<-which(data_frame$Diagnosis=="LC_a")
LChr<-which(data_frame$Diagnosis=="LC_hr")
LC_inds <- c(LCa, LChr)

new_diag <- as.character(data_frame$Diagnosis)
new_diag[CC_inds] <- "MC"
new_diag[CTRL_inds] <- "CTRL"
new_diag[LC_inds] <- "MC"

# After this R will know the correct number of levels of Diagnosis
new_diag <- as.factor(new_diag)
data_frame$Diagnosis <- new_diag

# Check data again
data_check(data_frame, outcome_col, catpred_inds, contpred_inds, "Data_check_2")
dev.off()

# Remove predictors with high missingnesss (larger than 10%)
missing<-missingness(data_frame)
rem_miss_inds<-which(missing>0.1)
data_frame <- data_frame[,-rem_miss_inds]

# Impute remaining missing values
data_frame <- na.roughfix(data_frame)

# Check data again
contpred_inds<-c(2:dim(data_frame)[2])
data_check(data_frame, outcome_col, catpred_inds, contpred_inds, "Data_check_3")
dev.off()

# Remove analytes that are too lowly expressed (PD-L1)
rem_low<-which(colnames(data_frame)=="PD-L1")
data_frame <- data_frame[,-rem_low]

# Check data again
contpred_inds<-c(2:dim(data_frame)[2])
data_check(data_frame, outcome_col, catpred_inds, contpred_inds, "Data_check_4")
dev.off()

# Detect and remove any outliers
outliers<-outliers_dixReed_frame(data_frame, contpred_inds)
data_frame <- data_frame[-outliers,]
data_check(data_frame, outcome_col, catpred_inds, contpred_inds, "Data_check_5")
dev.off()

# Save cleaned data set to a file
write.table(data_frame, file="S5_data_RF_biopsies_women.csv", sep=",", row.names=F)

# Store outcome and predictors separately
outcome <- data_frame[,outcome_col]
num_classes <- length(levels(outcome))
outcome_levels <- levels(outcome)
predictors <- data_frame[,contpred_inds]


### CROSS-VALIDATION ###

# Decide values of mtry to loop over later
npred <- dim(predictors)[2]
mtries_1 <- seq(0, npred, mtry_step)
mtries_1[1] <- max(mtries_1[1], 1)
mtries <- sort(mtries_1, decreasing=T)

predicted_classes_outer_matrix <- matrix(NA, nrow=1, ncol=2)
predicted_classes_outer_frame <- as.data.frame(predicted_classes_outer_matrix)
colnames(predicted_classes_outer_frame) <- c("mtry", "predicted")

# Outer loop (leave one out)
for(i in 1:length(outcome))
  {
  print(paste(i, " out of ", length(outcome), sep=""))
  
  # Set up train and test sets
  test_x_i <- predictors[i,]
  train_x_i <- predictors[-i,]
  test_y_i <- outcome[i]
  train_y_i <- outcome[-i]
  
  # Create folds for the inner loop
  inner_folds_i <- folds(as.numeric(train_y_i), nfolds=cv_fold, stratified=TRUE)
  
  # Set up a matrix to hold the error rates estimated for the various values of mtry in the inner loop
  # (the first row has to be removed later for the matrix to be sortable, it is only there at this point
  # because it is a technical requirement of initialising a matrix)
  best_mtries_i_matrix_names<-c("mtry", "error_rate", "ber", outcome_levels)
  best_mtries_i_matrix <- matrix(NA, nrow=1, ncol=(3+num_classes))
  colnames(best_mtries_i_matrix) <- best_mtries_i_matrix_names
  
  # Inner loop (j-fold)
  for(j in 1:cv_fold)
    {
    # Set up train and test sets
    test_inds_j <- which(inner_folds_i==j)
    train_inds_j <- which(inner_folds_i!=j)

    test_x_j <- train_x_i[test_inds_j,]
    train_x_j <- train_x_i[-test_inds_j,]
    test_y_j <- train_y_i[test_inds_j]
    train_y_j <- train_y_i[-test_inds_j]
    
    best_mtries_j_matrix <- matrix(nrow=length(mtries), ncol=(3+num_classes))
    
    # Loop over values of mtry
    for(k in 1:length(mtries))
      {
      mtry_k <- mtries[k]
      
      # Make a random forest (= a prediction model) from train_x_j with the k:th value of mtries
      forest_k <- randomForest(x=train_x_j, y=train_y_j, ntree=how_many_trees, mtry=mtry_k, importance=TRUE)
      
      # Use the forest (= the prediction model) to predict the classes of the samples
      # (= their values for the outcome variable)
      predicted_classes_k <- predict(object=forest_k, newdata=test_x_j, type="response")
      
      # Compare the predicted classes to the observed classes (test_y_j)
      error_rates_k <- error_rates(test_y_j, predicted_classes_k)
      result_vector <- c(mtry_k, error_rates_k)
      names(result_vector)[1] <- "mtry"
      
      best_mtries_j_matrix[k,] <- result_vector
      if(k==1)  { colnames(best_mtries_j_matrix) <- names(result_vector) }
      } # end loop over values of mtry
    
    # Add the error rate matrix (best_mtries_j_matrix) of this fold of the inner loop
    # to the larger such matrix of the i:th iteration of the outer loop
    best_mtries_i_matrix <- rbind(best_mtries_i_matrix, best_mtries_j_matrix)
    
    } # end Inner loop
  
  
  # Make best_mtries_i_matrix indexable by column name (= make it a data frame)
  best_mtries_i_matrix <- best_mtries_i_matrix[-1,]  # Remove the first row
  best_mtries_i_frame<-as.data.frame(best_mtries_i_matrix)
  
  # For each value of mtry, compute the mean error rates for across all iterations of the
  # inner loop, for this i:th iteartion of the outer loop (= based on s_best_mtries_i_frame).
  # Add one resulting row for each value of mtry to a new marix, which will be sorted later.
  mean_mtries_i_matrix <- matrix(NA, nrow=1, ncol=(3+num_classes))
  colnames(mean_mtries_i_matrix) <- best_mtries_i_matrix_names
  
  
    # Loop over values of mtry (again)
    for(m in 1:length(mtries))
      {
      mtry_m <- mtries[m]
      
      # Pick out a the matrix chunk representing the current value of mtry
      rows_m<-which(best_mtries_i_frame$mtry==mtry_m)
      matrix_chunk_m <- best_mtries_i_frame[rows_m,]
      
      # Compute the means of each column of the chunk
      means_m <- apply(matrix_chunk_m, 2, mean)
      means_m[1] <- mtry_m
      
      mean_mtries_i_matrix <- rbind(mean_mtries_i_matrix, means_m)
      }
  
  mean_mtries_i_matrix <- mean_mtries_i_matrix[-1,]   # Remove first row (it is empty)
  
  # Sort mean_mtries_i_matrix on the chosen criterion metrics
  mean_mtries_i_frame <- as.data.frame(mean_mtries_i_matrix)
  
  # Sort mean_mtries_i_frame on selected performance metrics
  metric_col1<-which(colnames(mean_mtries_i_frame) == metric1)
  metric_col2<-which(colnames(mean_mtries_i_frame) == metric2)
  metric_col3<-which(colnames(mean_mtries_i_frame) == metric3)
  
  s_mean_mtries_i_frame<-mean_mtries_i_frame[order(mean_mtries_i_frame[,metric_col1], mean_mtries_i_frame[,metric_col2], mean_mtries_i_frame[,metric_col3], decreasing=FALSE),]
  
  # Select the row representing the best metrics
  best_metric_row_i <- s_mean_mtries_i_frame[1,]
  best_mtry_i <- as.numeric(best_metric_row_i[1])
  
  # Use best_mtry_i to classify the test sample of this i:th iteration of the outer loop
  
  # Make a random forest (= a prediction model) from train_x_i with the i:th best value of mtries
  forest_i <- randomForest(x=train_x_i, y=train_y_i, ntree=how_many_trees, mtry=best_mtry_i, importance=TRUE)
  
  # Use the forest (= the prediction model) to predict the class of the i:th test sample
  predicted_class_i <- as.character(predict(object=forest_i, newdata=test_x_i, type="response"))
  
  # Add best_mtry_i and predicted_class_i as a row to the growing matrix predicted_classes_outer
  predicted_classes_outer_frame <- rbind(predicted_classes_outer_frame, c(best_mtry_i, predicted_class_i))

  #test_y_i <- outcome[i]
 
  } # end Outer loop

predicted_classes_outer_frame <- predicted_classes_outer_frame[-1,]
rownames(predicted_classes_outer_frame) <- 1:length(outcome)
predicted_classes_outer_frame$predicted <- as.factor(predicted_classes_outer_frame$predicted)

# Compute the cross-validated error rates
cv_error_rates <- error_rates(observed=outcome, predicted=predicted_classes_outer_frame$predicted)

# Since we used leave-one-out cross-validation for the outer loop, we can't compute error rates for each
# iteration of the outer loop (there is only one test sample and it is either correct or not, the error
# rate is either 1 or 0). But to nominate the best value of mtry we can take the modal class (most frequent
# value of mtry) for those outer test samples that were correctly classified. Let's do it:

predicted_classes_outer_frame <- cbind(predicted_classes_outer_frame, observed=outcome)
correct_inds<-which(predicted_classes_outer_frame$predicted == predicted_classes_outer_frame$observed)
good_mtries <- as.numeric(predicted_classes_outer_frame$mtry[correct_inds])

library(DescTools)
best_mtry <- Mode(good_mtries)


# Use the best value of mtry to make a prediction model (a forest) based on the whole dataset
# (= whole dataset is training set).
forest_all <- randomForest(x=predictors, y=outcome, ntree=how_many_trees, mtry=best_mtry, importance=TRUE, proximity=TRUE)

# Use the forest (= the prediction model) to predict the class of the i:th test sample
predicted_classes_all <- predict(object=forest_all, newdata=predictors, type="response")

# Compute error rates
error_rates_all <- error_rates(observed=outcome, predicted=predicted_classes_all)


# Get the out-of-bag error rate
oob_matrix <- forest_all$err.rate
nrows <- dim(oob_matrix)[1]
oob_vect <- oob_matrix[nrows,]
oob_ber <- mean(c(oob_vect[2], oob_vect[3]))
oob_vect2 <- c(oob_vect[1], oob_ber, oob_vect[2], oob_vect[3])
names(oob_vect2) <- c("error_rate", "ber", "CTRL", "MC")
oob_vect <- oob_vect2


# Get variable importance
varImp_all_acc <- importance(forest_all, type=1)
varImp_all_gini <- importance(forest_all, type=2)
pdf("Variable_importance.pdf")
varImpPlot(forest_all, main="Variable importance, Biopsies")
dev.off()

# Make an MDS plot
MDSplot(rf=forest_all, fac=outcome, k=2, palette=c("dodgerblue", "orange"))


# Compile error rates
error_rates_matrix <- rbind(
  error_rates_all,
  cv_error_rates,
  oob_vect
  )
rownames(error_rates_matrix) <- c("All data", "CV", "OOB")


# Write error rates and variable importance to files
filename1 <- "Error_rates.csv"
write.table(error_rates_matrix, file=filename1, append=FALSE, row.names=TRUE, sep=",", eol="\n")
write.table("", file=filename1, append=TRUE, row.names=FALSE, sep=",", eol="\n")

write.table(varImp_all_acc, file="Variable_importance_1.csv", append=TRUE, row.names=TRUE, sep=",", eol="\n")
write.table(varImp_all_gini, file="Variable_importance_2.csv", append=TRUE, row.names=TRUE, sep=",", eol="\n")

dev.off()
