# Supplementary material for: Patients With Microscopic Colitis Have Altered Levels of Inhibitory and Stimulatory Biomarkers in Colon Biopsies and Sera Compared to Non-inflamed Controls
Source: Front Med (Lausanne). 2021 Oct 15;8:727412. doi: 10.3389/fmed.2021.727412 (PMC8555710; doi:10.3389/fmed.2021.727412)
Supplement: Supplementary file 3 [file Data_Sheet_3.ZIP › S3_RF_functions.R]

# Functions for random forest analysis, manuscript "Title here"

# error_rates
# missingness
# data_types_frame
# plot_data
# outliers_tukey
# dixReed_high
# dixReed_low
# outliers_dixReed
# data_check


# Compute error rates
error_rates <- function(observed, predicted)
  {
  # Compute overall error rate
  right <- length(which(observed==predicted))
  accuracy <- right/length(observed)
  error_rate <- 1-accuracy
  names(error_rate) <- "error_rate"
  
  # Compute class specific error rates
  confusion_table <- table(obs=observed, pred=predicted)
  
  class_errors <- numeric()
  
  # Loop over rows of confusion table
  for(m in 1:dim(confusion_table)[1])
    {
    row <- confusion_table[m,]
    number <- sum(row)
    right <- row[m]
    accuracy_m <- right/number
    error_m <- 1-accuracy_m
    class_errors[m] <- error_m
    }
  names(class_errors) <- rownames(confusion_table)
  
  # Compute balanced error rate
  ber <- mean(class_errors)
  names(ber) <- "ber"

  return_vector <- c(error_rate, ber, class_errors)
  return(return_vector)
  } # end error_rates


# Explores missingness in a dataset
missingness<-function(data_frame1)
  {
  nvars <- dim(data_frame1)[2]
  missingness <- numeric()
  
  for(i in 1:nvars)
    {
    var <- data_frame1[,i]
    missingness_i <- 0
  
    if(anyNA(var))
      {
      missingness_i <- length(which(is.na(var)))/length(var)
      }
    missingness[i] <- missingness_i
    }
  
  names(missingness) <- colnames(data_frame1)
  plot(missingness, main="Missingness", axes=F, xlab="", ylim=c(0,max(missingness)))
  par(las=2)
  axis(side=1, at=c(1:nvars), labels=colnames(data_frame1), las=2)
  axis(side=2)
  print("Missingness")
  print(missingness)
  print("")
  print("")
  return(missingness)
  } # end missingness

  
# Get the datatypes of the columns of a data frame, as a character vector
# (the "apply" function doesn't work for this)
data_types_frame <- function(data_frame1)
  {
  nvars <- dim(data_frame1)[2]
  
  data_types <- character()
  for(i in 1:nvars)
    {
    data_type <- class(data_frame1[,i])
    data_types[i] <- data_type
    }
  
  names(data_types) <- colnames(data_frame1)
  return(data_types)
  } # end data_types_frame

 
# Plot predictors against outcome
plot_data <- function(data_frame1, outcome_ind, catpred_inds, contpred_inds, outfile_name)
  {
  varnames <- colnames(data_frame1)
  
  # Pick out the outcome, for simplicity further on
  outcome1 <- as.factor(data_frame1[,outcome_ind])
  outcome_name <- colnames(data_frame1)[outcome_ind]
  outcome_levels <- levels(outcome1)
  n_outcome_levels <- length(outcome_levels)
  
  n_catpreds <- length(catpred_inds)
  n_contpreds <- length(contpred_inds)    
  
  # Explore the outcome
  outcome_table<-table(outcome1, dnn=outcome_name)
  table_name <- paste(outfile_name, "_tables.csv", sep="")
  write.table(outcome_table, file=table_name, append=FALSE, row.names=FALSE, sep=",", eol="\n")
	
  # Explore categorical predictors and how they relate to the outcome
  if(catpred_inds)
	{
	  for(i in 1:n_catpreds)
		{
		ind <- catpred_inds[i] 
		varname <- varnames[ind]
		cat_pred <- as.factor(data_frame1[,ind])
		table2<-table(cat_pred, dnn=varname)
		table3<-table(outcome1, cat_pred, dnn=c(outcome_name, varname))
		
		write.table("", file=table_name, append=TRUE, row.names=FALSE, sep=",", eol="\n")
		write.table(table2, file=table_name, append=TRUE, row.names=FALSE, sep=",", eol="\n")
		write.table("", file=table_name, append=TRUE, row.names=FALSE, sep=",", eol="\n")
		write.table(table3, file=table_name, append=TRUE, row.names=TRUE, sep=",", eol="\n")
		}
	}
  
  # Explore continuous predictors and how they relate to the outcome
  pdf(paste(outfile_name, "_plots.pdf", sep=""))
  for(j in 1:n_contpreds)
    {
	ind <- contpred_inds[j]
	varname <- varnames[ind]
	cont_pred <- data_frame1[,ind]
	min1 <- min(cont_pred, na.rm=T)
	max1 <- max(cont_pred, na.rm=T)
	
	range1<-(max1-min1)
	min2 <- (min1-(range1*0.1))
	max2 <- (max1+(range1*0.1))

	
	# Plot the distribution of the predictor
	hist(cont_pred, main=varname, xlim=c(min2, max2), xlab=varname)
	
	# Plot the distribution of the predictor within levels of the outcome variable
	par(mfrow=c(n_outcome_levels,1), mar=c(3,3,3,3))
	for(k in 1:length(outcome_levels))
		{
		level_name <- outcome_levels[k]
		inds <- which(outcome1==level_name)
		cont_pred_k <- cont_pred[inds]
		hist(cont_pred_k, main=paste(varname, level_name, sep=", "), xlim=c(min2, max2), xlab=varname)
		}
	
	# Boxplot of distribution of predictor within outcome levels
	par(mfrow=c(1,1))
    boxplot(cont_pred ~ outcome1, main=varname, xlab=outcome_name, ylab=varname)
	
	# Boxplot with jitter, see this:
	# https://www.r-graph-gallery.com/96-boxplot-with-jitter.html
	
	# Scatterplot of the predictor, sorted on outcome levels and coloured
	temp_frame <- as.data.frame(cbind(outcome1, cont_pred))
	temp_frame<-temp_frame[order(temp_frame[,1],decreasing=FALSE),]
	col_selection <- c("blue", "green", "orange", "red", "magenta", "purple", "dodgerblue", "forestgreen", "gold")
	colours_1 <- as.numeric(temp_frame[,1])
	palette(col_selection)
	plot(temp_frame[,2], col=colours_1, main=varname)
    }
	
	dev.off()

  } # end plot_data


# Identify potential outliers using the interquartile range method
outliers_tukey <- function(x)
	{  
	outlier_matrix <- matrix(NA, nrow=1, ncol=3)
	colnames(outlier_matrix) <- c("case", "variable", "method")

	outlier_values<-boxplot.stats(x)$out

	# If there are outliers
	if(length(outlier_values)>0)
		{
		# Which cases of x are represented among the outlier values?
		iqr_case_inds<-which(x %in% c(outlier_values))
		
		# Loop over those cases (= case indices)
		for(j in 1:length(iqr_case_inds))
			{
			ind <- as.numeric(iqr_case_inds[j])
			outlier_matrix <- rbind(outlier_matrix, c(ind, "varname", "Tukey"))
			}
			
		# Format the outlier matrix for being returned
		outlier_matrix <- outlier_matrix[-1,]		# Remove the "NA" first row
		outlier_frame <- as.data.frame(outlier_matrix)
		} # end if
		
	else	{	outlier_frame <- FALSE	}

	return(outlier_frame)
	} # end outliers_tukey


# Identify a potential outlier in the high end of a distribution, using the Dixon-Reed method 
dixReed_high <- function(x, index=1)
	{
	# The Dixon/Reed method for identifying outliers is based on the ratio D:R where D is
	# the absolute difference between the most extreme value of a data set (i.e. the possible
	# outlier) and the next most extreme value. R is the range of all values. If D is equal
	# to or greater than one third of R, then the most extreme value is considered an outlier.
	
	# By default, this function examines the most extreme value (index=1) from the high end of
	# a distribution, but it can also be used to examine if the next most extreme value is an
	# an outlier (index=2), and the third most extreme value (index=3), etc.

	# Give index numbers to the values of x, to keep track of them
	x_matrix <- cbind((1:length(x)), x)
	colnames(x_matrix) <- c("id", "x")
	
	# Order x_matrix highest to lowest
	sx_matrix<-x_matrix[order(x_matrix[,2], decreasing=TRUE, na.last=NA),] # Sort on first column, then second, descending. NA:s are removed.
	
	# Examine the index:th largest value
	last_ind <- dim(sx_matrix)[1]
	largest <- sx_matrix[index, 2]
	next_largest <- sx_matrix[(index+1), 2]
	smallest <- sx_matrix[last_ind, 2]
	range_1 <- abs(largest-smallest)
	diff_1 <- abs(largest-next_largest)
	
	# Compute D:R ratio
	dr <- diff_1/range_1
	
	if(dr>=0.3)	{	return_val <- sx_matrix[index, 1]	}	# Return the (original) index of the outlier
	else	{	return_val <- FALSE	}

	return(return_val)
	} # end dixReed_high

	
# Identify a potential outlier in the low end of a distribution, using the Dixon-Reed method 
dixReed_low <- function(x, index=1)
	{
	# The Dixon/Reed method for identifying outliers is based on the ratio D:R where D is
	# the absolute difference between the most extreme value of a data set (i.e. the possible
	# outlier) and the next most extreme value. R is the range of all values. If D is equal
	# to or greater than one third of R, then the most extreme value is considered an outlier.
	
	# By default, this function examines the most extreme value (index=1) from the low end of
	# a distribution, but it can also be used to examine if the next most extreme value is an
	# an outlier (index=2), and the third most extreme value (index=3), etc.

	# Give index numbers to the values of x, to keep track of them
	x_matrix <- cbind((1:length(x)), x)
	colnames(x_matrix) <- c("id", "x")
	
	# Order x_matrix highest to lowest
	sx_matrix<-x_matrix[order(x_matrix[,2], decreasing=FALSE, na.last=NA),] # Sort on first column, then second, ascending. NA:s are removed.
	
	# Examine the index:th smallest value
	last_ind <- dim(sx_matrix)[1]
	smallest <- sx_matrix[index, 2]
	next_smallest <- sx_matrix[(index+1), 2]
	largest <- sx_matrix[last_ind, 2]
	range_1 <- abs(largest-smallest)
	diff_1 <- abs(smallest-next_smallest)
	
	# Compute D:R ratio
	dr <- diff_1/range_1
	
	if(dr>=0.3)	{	return_val <- sx_matrix[index, 1]	}	# Return the (original) index of the outlier
	else	{	return_val <- FALSE	}

	return(return_val)
	} # end dixReed_low
	

# Identify all potential outliers at both ends of a distribution, using the Dixon-Reed method
outliers_dixReed <- function(x)
	{
	# Identify outliers from the high end
	high_outliers <- FALSE
	outlier_h <- dixReed_high(x, 1)
	if(outlier_h)	{	high_outliers <- c(outlier_h)	}
	i <- 2
	while(outlier_h)
		{
		outlier_h <- dixReed_high(x, i)
		if(outlier_h)	{	high_outliers <- c(high_outliers, outlier_h)	}
		i <- i+1
		}
	if(length(high_outliers)>0)	{	high_outliers <- high_outliers	}
	else	{	high_outliers <- FALSE	}

	
	# Identify outliers from the low end
	low_outliers <- FALSE
	outlier_l <- dixReed_low(x, 1)
	if(outlier_l)	{	low_outliers <- c(outlier_l)	}
	j <- 2
	while(outlier_l)
		{
		outlier_l <- dixReed_low(x, j)
		if(outlier_l)	{	low_outliers <- c(low_outliers, outlier_l)	}
		j <- j+1
		}
	if(length(low_outliers)>0)	{	low_outliers <- low_outliers	}
	else	{	low_outliers <- FALSE	}
	
	
	# Form a return value
	if(high_outliers[1] && low_outliers[1])	{	return_val <- c(high_outliers, low_outliers)	}
	else if(high_outliers[1])	{	return_val <- high_outliers	}
	else if(low_outliers[1])	{	return_val <- low_outliers	}
	else	{	return_val <- FALSE	}
	} # end outliers_dixReed
	

outliers_dixReed_frame <- function(data_frame1, contpred_inds)
	{
	# For each continuous predictor, find out which cases are outliers
	outliers_vect<-numeric()
	
	for(i in 1:length(contpred_inds))
		{
		#print(i)
		index <- contpred_inds[i]
		pred <- data_frame1[,index]
		outliers_i_dixReed <- outliers_dixReed(pred)
		outliers_vect <- c(outliers_vect, outliers_i_dixReed)
		}
		
	outliers_vect <- unique(outliers_vect)
	keep_inds <- which(outliers_vect!=0)
	outliers_vect <- outliers_vect[keep_inds]	
	
	return(outliers_vect)
	}
	
	
# Produce plots and cross tables, outlier and missingness reports
data_check <- function(data_frame1, outcome_ind, catpred_inds, contpred_inds, outfile_name)
	{
	# Explore missingness
	missingness_1<-missingness(data_frame1) # This prints and plots the missingness of variables

	# Explore data types (the "apply" function doesn't work here)
	data_types <- data_types_frame(data_frame1)
	print(data_types)

	# Plot data
	plot_data(data_frame1, outcome_ind, catpred_inds, contpred_inds, outfile_name)
	} # end data_check
  
 
