# Supplementary material for: Patients With Microscopic Colitis Have Altered Levels of Inhibitory and Stimulatory Biomarkers in Colon Biopsies and Sera Compared to Non-inflamed Controls
Source: Front Med (Lausanne). 2021 Oct 15;8:727412. doi: 10.3389/fmed.2021.727412 (PMC8555710; doi:10.3389/fmed.2021.727412)
Supplement: Supplementary file 4 [file Data_Sheet_4.xlsx]

## Sheet: S4_data_RF_serum
Diagnosis	Sex	Age	Galectin-3	BAFF	X4-1BBL	MICB	MICA	E-cadherin	IL-2Ra	APRIL	CD40L	TIM-3	CD137	CD27	CD152	IDO	LAG-3	BTLA	CD80	PD-1	PD-L2
MC	F	58	10979.1	715.375	1518.24	786.261	9.5747	43131.6	474.95	4402.56	22437	29.0911	8.7297	25.8908	2.23319	1.17668	26.3297	176.632	8.91519	25.3972	2718.88
MC	F	61	11260.8	769.24	1077.27	1360.66	33.9718	52465.3	626.641	2820.19	8450.57	29.0911	4.08902	4.37283	2.23319	1.17668	0.43242	120.423	8.91519	5.64678	907.298
MC	F	68	12283	976.336	633.689	786.261	48.2586	115432	826.849	2008.55	16610.7	275.385	18.8126	7.84689	2.23319	1.17668	8.66989	148.396	8.91519	2.10905	1076.16
MC	F	80	11420.7	593.496	385.269	690.141	19.4649	38961.7	652.558	585.976	12691.9	29.0911	5.97014	298.115	42.741	34.6981	8.66989	289.497	121.78	14.3988	1900.67
MC	F	72	9788.88	936.749	134.191	978.121	17.0147	94630.3	1170.05	2966.43	24879.8	29.0911	11.6477	60.0818	2.23319	14.2743	0.43242	101.14	8.91519	19.6285	2879.38
MC	F	49	12029	1196.65	57.8223	1742	38.7534	102778	1718.46	4334.96	22933.2	29.0911	5.97014	65.6315	2.23319	1.17668	5.7623	63.6103	8.91519	1.04478	1404.39
MC	M	77	14905.1	2846.5	134.191	1265.15	29.1666	142741	3300.65	1303.19	16320.2	29.0911	13.0785	15.3225	4.36056	18.817	74.0073	120.423	8.91519	18.5509	2569.92
MC	M	77	13200	1871.57	109.67	882.249	24.3332	144490	1652.7	1225.14	11581.7	29.0911	14.4922	14.9412	11.2435	29.0471	94.0867	81.8	8.91519	14.2787	2494.36
MC	F	44	9182.44	1172.86	212.027	978.121	29.1666	51134.6	1361.65	2139.68	701.069	460.228	2.99667	115.722	25.1766	34.6981	70.0587	247.185	8.91519	22.9101	3778.11
MC	F	70	11253	835.281	53.2475	1121.74	14.5515	116507	2139.48	2617.11	17972.6	29.0911	2.42108	12.8302	2.23319	2.25966	36.5754	91.8883	8.91519	6.26758	4339.61
MC	F	70	12267.7	525.158	19.0005	978.121	9.5747	96887.3	855.21	2285.45	12225.8	29.0911	2.42108	5.14414	2.23319	1.17668	5.7623	63.6103	8.91519	1.04478	2146.73
MC	M	55	9957.23	964.433	57.8223	1073.89	14.5515	511411	2276.84	4201.38	28695.2	362.043	11.3638	255.738	2.23319	1.17668	8.66989	148.396	8.91519	11.3678	4377.24
MC	M	55	12121.5	655.575	19.0005	978.121	29.1666	471255	1333.51	3920.18	22328	524.782	2.99667	327.714	2.23319	1.17668	5.7623	63.6103	8.91519	9.33637	2496.04
MC	M	73	11944.1	1022.51	165.935	786.261	48.2586	398980	1759.81	2814.35	16254.7	29.0911	22.7079	232.222	2.23319	6.45187	0.43242	178.033	8.91519	8.70089	1749.4
MC	M	73	12436.6	499.188	806.954	978.121	33.9718	317424	1093.14	3056.09	20790.7	116.376	2.42108	171.498	2.23319	3.21319	0.43242	197.176	8.91519	9.73413	2879.38
MC	F	50	7798.71	1414.91	13.532	593.872	19.4649	132175	1849.17	1660.01	29768	358.122	9.46302	14.1792	2.23319	3.21319	0.43242	235.394	8.91519	41.3808	3937.93
MC	F	50	15411	789.18	29.3307	690.141	19.4649	107028	1113.73	1450.73	23385.5	90.2805	4.08902	8.87162	2.23319	1.17668	0.43242	101.14	8.91519	17.8345	3468.77
MC	F	69	7781.82	2048.54	19.0005	978.121	19.4649	181917	1334.05	2609.31	14772.1	785.443	30.3634	601.899	2.23319	34.6981	11.4201	204.859	8.91519	27.3825	3889.74
MC	F	61	9800.92	1391.73	71.2549	4581.9	81.1064	113438	1993.46	6907.57	26048.1	187.264	49.7167	65.6315	252.632	250.36	505.199	768.417	121.78	55.866	2327.84
MC	F	61	9591.68	1235.37	7.70818	4110.24	57.7012	116353	921.634	7164.99	24659	223.365	38.0582	144.305	278.635	262.48	491.473	599.483	454.66	33.3185	2638.78
MC	F	48	12071.4	1750.42	1776.02	930.199	48.2586	45210.4	878.094	2496.35	4850.48	29.0911	12.6462	87.3953	2.23319	8.09994	0.43242	162.515	8.91519	3.15964	2070.49
MC	F	49	12152.3	1266.19	1691.47	978.121	38.7534	54977.4	654.762	3067.95	13909.3	29.0911	5.97014	23.3691	2.23319	1.17668	7.24064	120.149	8.91519	1.04478	1047.96
MC	F	80	10577.5	1402.14	212.027	786.261	38.7534	100659	935.772	4061.26	7644.5	29.0911	2.42108	11.8984	2.23319	1.17668	0.43242	23.2073	8.91519	2.68878	825.172
MC	M	39	8126.45	1697.46	109.67	882.249	41.1364	111449	1071.46	3557.91	30647.9	642.751	16.3884	150.256	2.23319	56.4933	33.2198	317.698	8.91519	23.408	6793.51
MC	F	79	15437.2	1188.18	385.269	497.426	29.1666	140521	1418.49	2074.8	10243.5	509.728	2.99667	154.649	2.23319	29.1239	0.43242	204.859	8.91519	2.10905	2535.51
MC	F	79	14537.1	834.31	371.316	882.249	33.9718	140205	946.643	2318.46	17080.7	266.864	2.42108	88.4505	2.23319	1.17668	0.43242	134.274	8.91519	1.04478	2139.08
MC	F	37	9458.39	678.904	1298.21	1884.77	48.2586	54386.5	612.834	2801.7	25843.4	240.957	5.97014	178.88	22.9999	8.09994	46.3646	233.078	8.91519	23.9057	3082.53
MC	F	37	9235.33	559.752	1352.05	2597	52.9868	68125	329.013	2249.91	21484.4	29.0911	2.99667	97.9242	2.23319	1.17668	33.2198	261.29	8.91519	12.3801	2929.88
MC	F	26	8822.62	1493.1	39.147	1408.38	24.3332	68864.4	1281.01	1917.16	14957.3	460.228	5.97014	45.7039	13.4435	19.8162	106.689	402.272	8.91519	20.4164	2559.26
MC	F	26	9320.63	589.042	19.0005	978.121	24.3332	83109.4	507.367	2015.06	22819.4	125.044	2.42108	42.1644	15.9982	16.3178	81.895	331.796	8.91519	11.8742	1505.81
MC	F	40	7450.78	814.809	0.985262	690.141	43.5148	93428.3	1231.76	4595.47	8942.63	29.0911	2.42108	75.22	2.23319	1.17668	0.43242	63.6103	8.91519	3.15964	3853.88
MC	F	41	8912.87	722.579	0.985262	690.141	48.2586	104749	1043.27	5419.51	24576.2	88.6984	2.42108	42.4372	2.23319	1.17668	0.43242	148.396	8.91519	1.04478	4654.43
MC	F	71	10632.8	1313.97	29.3307	882.249	45.8887	82513.6	1401.71	1256.31	10216	134.988	2.42108	19.1343	2.23319	1.17668	0.43242	6.94956	8.91519	1.04478	2093.31
MC	F	64	10774.7	1120.41	84.33	786.261	21.904	84301.8	1860.08	2304.43	16694.4	29.0911	18.8126	48.9594	2.23319	29.1239	2.56691	162.515	8.91519	49.0323	1622.65
MC	F	64	9680.32	638.397	19.0005	690.141	14.5515	137992	763.458	2690.36	20002.2	29.0911	2.99667	20.8334	2.23319	2.25966	0.43242	91.8883	8.91519	12.3801	1111.49
MC	M	34	9841.05	1188.18	173.732	834.27	14.5515	49951.2	1854.62	2683.91	12753.7	29.0911	2.42108	17.4274	2.23319	12.4864	0.43242	233.078	8.91519	1.04478	1949.49
MC	M	34	11874.5	902.165	357.291	786.261	14.5515	41495.5	2059.25	2993.11	19141	29.0911	2.42108	8.73607	2.23319	2.25966	0.43242	275.394	8.91519	2.10905	1881.95
MC	F	69	12148.4	1591.4	0.985262	497.426	4.49326	151528	1961.71	3377.04	47389.5	29.0911	7.21938	29.1639	2.23319	1.17668	0.43242	158.863	8.91519	6.65628	1364.05
MC	F	69	8765.08	908.747	0.985262	400.769	9.5747	112061	831.214	2901.79	35564.1	858.434	59.3859	1392.78	10.3455	34.6956	69.7689	1088.29	774.23	69.6717	3623.41
MC	F	51	10829.8	672.574	803.79	882.249	143.423	60884.9	1465.61	2227.05	11391.5	29.0911	22.0373	19.9134	2.23319	11.845	67.2152	804.429	8.91519	33.1635	3388.4
MC	F	51	13442.9	717.436	847.953	882.249	173.148	87884.9	686.127	3086.91	26095.5	29.0911	21.3644	16.8499	2.23319	6.45187	55.1794	804.429	8.91519	27.9947	2282.7
MC	M	80	12094.5	1440.35	2331.23	1169.56	118.15	90129.2	2306.17	2819.7	19037.9	287.442	8.72261	8.30621	2.23319	7.89332	0.43242	120.423	8.91519	13.5732	3942.45
MC	F	19	6743.46	818.724	19.0005	690.141	29.1666	96887.3	949.36	3006.36	10314.9	29.0911	5.67932	27.4233	2.23319	6.45187	0.43242	23.2073	8.91519	4.3171	2990.57
CTRL	F	18	10774.7	1124.31	57.8223	906.224	29.1666	112750	979.227	2746.03	16287.5	29.0911	39.1378	896.761	2.23319	44.9082	69.0585	233.078	211.783	107.086	3988.99
CTRL	F	27	10774.7	1124.31	57.8223	906.224	29.1666	112750	979.227	2746.03	16287.5	29.0911	11.3638	1295.4	4.32136	42.4502	21.5688	782.491	8.91519	59.7619	3519.38
CTRL	M	32	9100.93	3409.59	0.985262	786.261	24.3332	169434	419.885	2980.88	28235.2	809.992	36.974	1579.85	15.9982	157.164	21.5688	345.893	312.728	61.7074	6661.29
CTRL	M	38	7296.87	1713.93	181.479	1073.89	24.3332	144809	474.95	3994.26	19912.4	558.382	18.8126	661.353	2.23319	50.833	65.0341	204.859	343.05	37.2611	2913.5
CTRL	M	41	9214.99	714.343	142.219	1073.89	19.4649	62804.9	856.845	1434.64	1981.36	914.063	13.9098	658.475	17.2261	29.1239	14.0631	148.396	55.2358	50.987	4320.85
MC	F	43	11237.4	998.165	0.985262	593.872	29.1666	136258	1264.23	2582.19	2661.07	830.949	51.7909	2461.61	14.7389	47.3135	23.9688	402.272	251.118	49.0323	3597.63
CTRL	F	44	5991.81	1402.14	0.985262	786.261	29.1666	46396.9	835.579	2681.76	2824.88	29.0911	11.3638	839.996	2.23319	1.17668	0.43242	63.6103	163.427	28.3739	3970.88
CTRL	M	48	10188.8	638.397	185.335	593.872	9.5747	230592	638.227	3564.96	16118.4	900.284	21.1915	1066.76	2.23319	2.25966	29.8076	233.078	104.641	17.414	3334.8
MC	F	50	12658.7	980.899	92.8845	497.426	12.0727	107941	1158.14	655.428	31393.1	609.973	23.5316	329.756	2.23319	16.3178	37.6825	120.149	30.8201	24.4031	2779.33
CTRL	F	51	10774.7	1124.31	57.8223	906.224	29.1666	112750	979.227	2746.03	16287.5	483.188	5.97014	1511.51	26.242	49.671	45.2948	91.8883	146.946	39.2286	3356.1
MC	F	53	11307.7	1148.9	0.985262	303.846	29.1666	150244	600.672	3374.13	2771.44	760.78	49.7167	2220.61	2.23319	39.934	37.6825	275.394	742.484	87.8462	4424.48
CTRL	F	56	9893.17	790.172	0.985262	930.199	19.4649	81918	637.124	2562.92	18772.2	642.751	36.974	3544.57	2.23319	128.041	14.0631	683.96	350.588	92.6647	4025.33
MC	F	58	10443	2003.86	105.511	1265.15	99.6781	94029.1	1546.89	2043.34	8377.63	851.831	11.3638	1310.43	2.23319	8.09994	19.1237	289.497	30.8201	24.9003	3115.83
CTRL	F	59	10774.7	933.034	0.985262	882.249	45.8887	185624	595.14	1060.57	1055.7	405.795	23.5316	817.528	2.23319	23.0824	16.6255	134.274	8.91519	2.10905	3262.72
CTRL	F	60	6869.72	830.424	39.147	1456.09	24.3332	75677.3	1009.09	2940.11	1337.22	362.043	39.1378	425.833	72.3403	67.1921	84.8106	261.29	274.391	38.2452	2807.65
CTRL	F	63	12002	787.195	48.6152	1169.56	14.5515	120667	683.378	6857.94	29684.3	29.0911	16.3884	1290.21	2.23319	12.4864	21.5688	204.859	8.91519	33.3185	3095
CTRL	F	64	12872.6	1493.89	169.84	978.121	38.7534	53795.4	1228.51	4449.83	15134.2	675.257	8.7297	1239.67	2.23319	12.4864	0.43242	176.632	171.592	23.408	3450.32
CTRL	F	68	12948.8	1128.2	7.70818	834.27	29.1666	213065	778.776	2225.26	20171.4	795.977	36.974	1334.22	2.23319	37.3528	2.56691	317.698	130.235	32.3311	4367.82
MC	F	69	11781.7	967.185	142.219	1217.37	14.5515	84450.9	927.616	1997.71	7695.48	1211.53	48.6748	1853.53	2.23319	16.3178	35.4627	317.698	78.2061	79.6403	4400.83
CTRL	F	69	9820.99	1191.57	158.087	1265.15	38.7534	402590	1060.62	3719.73	11825.7	1528.15	62.9979	1697.72	2.23319	46.1171	52.7034	233.078	8.91519	19.4169	5948.48
CTRL	F	71	9280.03	1136.84	0.985262	978.121	43.5148	135157	1150.02	3966.31	14925.5	498.385	21.1915	1314.49	2.23319	26.173	0.43242	204.859	117.526	29.3644	3020.38
CTRL	F	72	11424.6	1824.88	0.985262	2027.41	38.7534	188333	560.783	6022.97	15834.8	1019.98	30.3634	1765.4	2.23319	79.1946	28.6561	176.632	312.728	56.3534	2503.92
MC	F	73	6616.65	1174.57	7.70818	642.027	14.5515	116968	382.563	2685.58	3517.05	602.649	58.9593	2737.67	2.23319	63.0004	50.6049	937.276	312.728	45.1171	4693.28
CTRL	F	76	11681	1556.04	0.985262	690.141	14.5515	250691	860.115	2389.07	8900.81	1224.85	22.366	1689.32	2.23319	12.4864	21.5688	120.149	187.788	29.3644	3952.79
MC	F	76	15519.6	2441.9	0.985262	1121.74	33.9718	225894	3162.31	3470.09	23592.3	2107.3	141.002	4064.16	13.4435	75.2798	68.056	937.276	763.709	149.152	5600.35
CTRL	F	77	10466.7	434.172	62.3453	978.121	43.5148	230955	320.993	691.382	1214.47	746.633	13.9098	2626.87	2.23319	85.8668	29.8076	402.272	428.87	105.166	3998.07
CTRL	F	81	8789.75	1549.86	39.147	497.426	14.5515	138150	1115.9	3726.95	14896.4	1214.86	88.4463	4426.55	2.23319	47.3135	47.4304	571.319	297.455	129.114	5404.69
CTRL	M	82	15242.4	1225.31	0.985262	738.218	14.5515	197388	1669.54	2427.64	20191.9	2003.36	111.933	3809.5	2.23319	60.8625	37.6825	529.068	163.427	72.3832	1019.8
CTRL	F	83	10324	1517.3	0.985262	1073.89	33.9718	250503	829.577	3689.27	33569.2	907.177	16.3884	2578.71	2.23319	19.8162	0.43242	204.859	8.91519	24.4031	3161.77
