# Supplementary material for: Patients With Microscopic Colitis Have Altered Levels of Inhibitory and Stimulatory Biomarkers in Colon Biopsies and Sera Compared to Non-inflamed Controls
Source: Front Med (Lausanne). 2021 Oct 15;8:727412. doi: 10.3389/fmed.2021.727412 (PMC8555710; doi:10.3389/fmed.2021.727412)
Supplement: Supplementary file 5 [file Data_Sheet_5.xlsx]

## Sheet: S5_data_RF_biopsies_women
Diagnosis	Age	TIM-3	CD28	X4-1BB	CD27	CTLA-4	HVEM	IDO	LAG-3	BTLA	GITR	CD80	PD-1	PD-L2
MC	71	85.5732	153.966	261.82	1727.31	73.8445	37.7127	3300	0.714856	2919.4	77.016	788.21	38.3613	41.0739
MC	74	86.1396	57.7519	71.2899	453.651	45.8957	46.5302	1224.42	0.108105	1625.08	34.0384	271.471	17.1272	36.6166
MC	34	247.715	106.358	408.373	1839.04	195.26	108.612	3134.14	2.31651	3320.04	22.2095	564.539	49.8933	70.2334
MC	60	1560.12	198.734	817.9	4630.34	273.657	59.8311	20597.5	1216.77	2918.81	106.987	5466.02	115.51	29.6947
MC	47	1357.06	144.149	720.673	2449.89	229.975	74.6723	21513	1216.77	2110.41	71.449	4174.51	111.258	41.1469
MC	60	149.598	129.783	29.4085	665.295	16.3255	37.0075	1127.22	4.29561	3567.26	42.5164	246.034	11.4764	47.0295
MC	52	30.3749	59.0297	166.235	1422.74	76.7551	31.4651	1721.86	2.31651	2940.46	36.1654	665.927	38.7695	61.9778
MC	45	75.1594	84.8842	50.0524	751.068	24.7579	39.7302	867.443	6.87423	768.242	10.507	158.04	14.9405	36.8814
MC	46	87.8366	111.804	137.606	319.021	48.8113	24.935	1325.72	3.81074	2388.17	58.7818	583.91	25.4697	60.4793
MC	75	167.966	103.651	279.795	1736.02	105.755	58.7394	2124.56	6.19021	1337.47	8.23361	767.376	47.0943	69.4819
MC	48	83.3041	66.7304	165.961	1036.24	80.1208	71.7704	1981.98	3.81074	2175.3	14.4966	496.569	20.7332	50.0126
MC	54	718.682	133.366	127.755	1662.62	62.3809	16.7607	19722.8	953.188	1084.88	32.1931	2596.91	25.8127	11.4282
MC	67	656.119	209.77	78.5052	2700.88	54.5998	20.911	20036.6	740.885	1154.61	101.439	1192.54	26.0847	14.416
MC	60	1417.19	231.949	240.288	4846.64	229.975	36.9072	23330.2	1630.35	3335.73	167.084	6084.89	62.7338	43.2463
MC	72	159.876	109.076	180.482	1007.29	45.569	58.4624	1465.63	14.228	1921.32	61.3926	486.47	29.2603	98.1717
MC	62	95.1553	278.373	37.8001	280.416	25.7246	62.202	420.481	31.2977	1067.97	141.506	353.346	15.5816	150.197
MC	63	61.9814	46.3082	7.97659	699.379	19.223	26.403	1244.14	0.108105	893.241	36.1654	162.708	7.18247	36.6166
MC	65	57.2734	15.4013	13.011	366.219	9.5779	17.0538	1412.49	1.26869	392.899	16.7222	449.211	6.44899	39.5872
MC	50	35.4327	23.3792	17.112	236.007	10.2193	8.65443	395.551	0.108105	1244.02	14.4966	169.439	4.63772	38.1014
MC	49	19.8928	64.1566	17.262	496.536	35.8178	18.302	930.234	2.31651	1630.07	20.0258	277.356	10.9099	53.7461
CTRL	58	385.308	44.9078	23.3024	2252.84	29.2714	53.3953	29.985	0.108105	2782.36	14.6106	241.824	13.7228	26.7658
CTRL	56	98.5155	83.6531	15.7562	493.779	13.2889	42.0649	318.613	6.65488	678.995	21.1193	160.787	7.36655	43.3056
CTRL	76	789.583	69.8964	17.4504	2211.94	13.5666	24.9889	8263.68	375.423	1040.62	44.3059	695.899	9.35107	6.52795
CTRL	69	1251.86	601.16	137.288	4224.56	94.7358	24.9889	13312.8	2137.66	3770.12	97.7301	1955.61	52.0081	45.3505
CTRL	56	1322.3	971.545	123.088	2245.09	68.517	54.186	10758.3	2354.53	4747.71	105.14	2459.45	31.5143	47.4593
CTRL	67	1463.88	209.77	357.446	4959.18	102.639	83.8167	13541.1	607.053	6857.27	88.413	1854.1	61.127	36.9631
CTRL	68	1220.61	390.533	39.7004	892.797	45.0689	321.986	5417.8	577.629	1641.62	143.57	551.751	20.906	32.8009
CTRL	72	72.4369	47.5758	10.8376	1508.75	12.9907	43.0437	672.036	3.32005	919.853	11.1123	189.691	6.81515	42.5615
CTRL	54	210.332	42.5083	25.2216	641.83	17.0266	39.5417	26.4834	0.108105	1312.84	1.48446	195.492	10.9099	23.2998
CTRL	72	1476.54	144.149	57.2178	5162.29	67.4266	48.489	7379.93	577.629	1784.15	59.9576	1995.82	45.5554	14.416
CTRL	79	1589.07	506.73	30.0311	5263.8	36.2181	87.4501	3308.47	3594.82	3315.47	86.5413	1223.6	12.9485	29.6947
CTRL	62	131.098	145.343	31.5563	1281.22	28.6963	26.6953	1209.03	0.108105	2236.66	43.5712	317.713	13.3764	31.4275
CTRL	27	690.567	85.5346	12.2245	2095.92	19.576	32.9786	3008.69	128.824	1237.28	36.2777	602.251	9.90615	6.52795
CTRL	24	1472.32	276.699	62.9159	4823.23	107.591	34.9478	12127	846.452	5110.27	56.0852	4044.57	35.5746	32.8009
CTRL	78	644.45	459.993	30.654	2758.02	36.2181	3.51528	13782.2	1311.15	1842.64	52.188	986.509	6.28443	12.4208
CTRL	82	1064.37	209.77	8.94285	980.574	11.4004	56.0732	6081.16	249.703	1103.88	59.9576	879.054	6.28443	22.5059
CTRL	62	56.0896	66.7304	23.4735	1302.77	14.4648	40.5241	279.296	6.19021	628.711	26.5416	138.751	9.22132	48.5206
CTRL	64	1216.12	220.843	37.336	4138.79	40.6743	70.9881	3833.59	816.167	2058	69.5454	1465.79	21.1792	26.603
CTRL	63	39.1664	15.4013	17.5618	465.287	17.0266	9.02277	1221.86	0.108105	956.19	1.48446	176.18	4.10168	12.2819
CTRL	45	1083.18	85.5346	39.7004	4398.06	21.1023	27.0052	12761.5	607.053	2136.65	58.0244	1109.91	9.6287	16.4234
CTRL	19	873.183	154.98	241.476	2175.93	75.6603	48.489	9259.82	208.768	2005.67	36.2777	1117.64	39.6263	22.5059
CTRL	46	65.4863	1.13266	7.32758	301.099	8.92522	16.739	556.905	0.108105	1367.06	8.81477	146.403	3.04221	13.0134
CTRL	21	1125.06	144.149	119.392	2511.62	66.3339	12.5155	17453.2	696.026	3756.48	63.8076	2399.24	25.5406	13.4168
CTRL	60	7.01502	33.6365	18.4583	398.781	18.1333	23.752	1126.28	1.26869	876.321	22.7534	209.054	3.92387	15.9444
CTRL	42	86.1396	33.6365	18.4583	639.947	15.6166	15.6276	720.104	2.31651	2053.05	12.2476	114.935	12.995	32.1681
CTRL	68	1216.12	111.957	29.0911	4424.16	45.0689	32.9786	7076.34	533.726	2071.1	63.8076	1327.45	17.3482	12.4208
CTRL	23	903.651	111.957	24.2757	2486.57	30.9684	36.9072	4834.12	533.726	1358.59	75.2438	777.144	9.6287	10.4393
CTRL	41	943.619	299.253	45.4904	4243.88	34.3211	70.9881	15863.6	922.578	4484.29	129.008	981.382	20.6328	39.0524
CTRL	61	701.874	80.302	22.9536	2252.98	17.5167	12.5155	10904.2	347.152	1435.5	63.8076	853.538	7.40255	16.4234
CTRL	21	868.061	165.856	32.5059	3228.24	22.3635	0.99437	17043.2	907.307	1429.08	63.8076	1966.33	11.8441	18.4415
CTRL	58	701.874	90.7856	56.1214	1514.62	33.1287	3.51528	10283.7	548.329	914.67	32.1931	1112.49	8.51714	8.47386
MC	66	153.93	46.3082	22.0087	682.152	17.3049	61.2325	982.725	2.82247	1547.87	9.96851	150.234	15.2929	35.1328
MC	61	252.448	352.704	163.713	547.148	62.3944	80.4095	757.834	26.9058	1301.56	142.724	409.57	34.4275	196.476
MC	74	222.088	81.0263	644.739	1930.31	142.366	87.3943	3300	6.19021	3189.33	25.4625	2432.37	46.4739	143.259
MC	72	120.683	126.989	150.673	910.535	46.3304	72.6039	1898.21	11.6102	1470.92	29.2297	404.126	19.5591	67.2286
MC	49	157.715	25.9677	209.843	626.076	33.2514	14.4994	1217.11	1.26869	3416.49	25.4625	487.48	23.2912	47.0295
MC	66	22.5701	74.4974	51.4902	424.186	25.4731	15.4675	1424.14	4.29561	690.982	27.6184	265.592	12.2343	47.0295
MC	69	656.119	111.957	39.7004	1618.56	36.2181	37.5717	3294.11	208.768	1667.48	44.3059	721.696	16.0636	29.6947
MC	77	26.5101	1.13266	99.0534	243.775	18.6801	4.83974	828.888	0.108105	1033.9	1.48446	457.253	3.92387	23.2998
MC	65	60.8083	28.5366	57.8456	815.235	55.8765	16.739	3300	0.108105	1258.75	32.4393	683.449	16.8367	33.6499
MC	65	82.1672	20.7635	84.3789	732.937	73.357	31.035	3300	0.108105	1381.87	18.9286	721.696	9.22132	47.0295
MC	82	72.4369	61.5898	18.1599	2232.44	16.747	45.1371	820.931	1.26869	1381.87	1.48446	207.114	9.96973	36.6166
MC	25	68.971	120.048	38.9276	557.862	23.6947	43.742	486.681	20.1866	772.647	71.8143	151.192	12.0446	113.381
MC	22	32.9161	15.4013	67.4593	1463.95	41.714	13.5169	3300	0.108105	1406.57	21.1193	450.216	16.0636	26.2513
MC	79	145.802	38.7095	21.5677	341.698	28.9403	17.2107	630.617	4.77544	825.634	29.2297	193.558	5.90204	55.241
MC	67	13.6719	29.8155	18.7562	1105.77	14.0268	24.7876	1060.51	0.108105	1121.63	26.5416	238.229	5.90204	23.2998
MC	49	948.565	111.957	176.64	1709.35	67.863	29.0082	22464.5	696.026	2241.78	103.291	2481.38	49.8588	24.5507
MC	57	992.622	220.843	17.4504	3306.71	62.3809	32.9786	12349	607.053	1862.16	52.188	1389.99	20.0862	14.416
CTRL	65	953.501	144.149	20.2499	2000.66	15.426	81.995	5472.42	319.06	5138.26	56.0852	1058.41	10.7376	14.416
CTRL	42	1011.95	154.98	84.7092	3754.62	57.0596	67.2872	3710.1	548.329	1192.73	44.3059	1993.13	45.017	14.416
CTRL	47	1198.11	154.98	47.7647	1434.93	103.26	56.0732	112.892	831.297	3328.97	112.515	2677.03	59.7874	18.4415
CTRL	59	61.3951	42.5083	10.5238	654.903	9.25304	39.4012	178.98	2.31651	1332.54	17.2754	100.722	5.26767	18.8822
CTRL	71	1463.88	165.856	81.3571	5858.21	108.824	63.5686	1313.85	548.329	2314.23	101.439	2195.24	45.2862	14.416
CTRL	72	66.0685	38.7095	8.29905	1618.56	7.58054	37.5717	141.727	0.108105	787.087	7.64924	140.663	5.35804	24.7749
CTRL	70	1459.66	122.634	118.898	3967.47	51.4483	46.5773	5504.32	907.307	5103.28	65.7249	2084.52	23.3619	22.5059
CTRL	38	1654.72	672.768	234.344	4298.01	80.8016	242.76	2388.12	968.526	4167.16	130.832	1771.64	79.5714	49.5725
CTRL	27	1348.4	127.994	61.8376	3354.34	79.9476	83.8167	3420.4	490.118	1999.13	63.8076	1392.6	23.3619	20.4692
CTRL	36	1269.6	344.69	47.7647	1672.42	37.1618	382.098	1886.04	475.651	2932.19	110.674	1099.6	18.4444	32.8009
CTRL	70	1115.8	344.69	36.74	861.885	32.4106	359.434	1085.04	621.81	2585.5	170.689	365.488	20.906	27.6319
CTRL	77	1484.96	215.302	40.8715	6179.93	56.1667	29.0082	4714.41	876.833	2189.18	61.8853	3048.32	23.0893	22.5059
CTRL	65	1382.93	304.909	116.427	3298.66	73.5051	131.949	7227.13	876.833	2972.38	63.8076	1811.5	38.0066	26.603
CTRL	75	1242.96	254.262	54.1934	2573.6	40.907	44.6586	3719.82	1279.62	2878.67	56.0852	1636.65	22.5439	16.4234
CTRL	67	1229.57	90.7856	26.5487	3100.3	21.8601	30.999	3294.11	432.465	5580.93	40.3128	1079	12.3966	18.4415
CTRL	39	75.8855	23.3792	14.2371	379.524	8.59425	11.1545	578.934	0.108105	968.315	1.48446	103.559	5.1774	27.7288
CTRL	47	656.119	111.957	39.7004	1618.56	36.2181	37.5717	3294.11	208.768	1667.48	44.3059	721.696	16.0636	29.6947
CTRL	77	1161.8	356.114	10.6204	744.109	26.8332	0.99437	3682.69	725.906	952.376	23.8319	1048.13	6.28443	11.4282
CTRL	88	61.9814	2.7011	18.4583	435.963	9.89993	18.6115	874.441	0.108105	1155.83	1.48446	299.965	3.83514	32.1681
CTRL	28	1642.46	209.77	23.6169	823.281	69.1702	20.911	4360.61	1014.67	1078.56	36.2777	848.438	7.40255	12.4208
CTRL	34	63.7365	1.13266	11.3066	729.169	9.5779	13.1858	1570.73	0.108105	698.177	8.81477	105.453	4.45862	21.8259
CTRL	36	63.7365	53.9271	26.671	236.662	23.438	28.1506	698.958	0.714856	1041.2	38.2871	130.16	8.29087	39.5872
CTRL	73	724.245	1165.5	139.48	2366	95.9891	40.7991	17062.7	4310.11	2612.06	163.477	1489.37	30.7011	75.2335
CTRL	39	953.501	90.7856	29.0911	896.528	46.674	12.5155	6659.04	922.578	1667.48	56.0852	1012.16	9.6287	10.4393
CTRL	81	933.694	231.949	29.0911	2050.06	25.8487	42.7327	4345.89	846.452	3511.72	63.8076	1053.27	16.7996	20.4692
